# Supplementary material for: The Effect of Probiotic Bacteria on Composition and Metabolite Production of Faecal Microbiota Using In Vitro Batch Cultures
Source: Nutrients. 2023 May 30;15(11):2563. doi: 10.3390/nu15112563 (PMC10255927; doi:10.3390/nu15112563)
Supplement: Supplementary file 1 [file nutrients-15-02563-s001.zip]

Archive with 1 entries (1 files):
- nutrients-2354447-supplementary.pdf
